# Supplementary material for: Entrepreneurship, intrapreneurship and scientific mobility: The Spanish case
Source: PLoS One. 2018 Sep 5;13(9):e0201893. doi: 10.1371/journal.pone.0201893 (PMC6124723; doi:10.1371/journal.pone.0201893)
Supplement: S1 File — (ODS) [file pone.0201893.s004.ods]

## Sheet: results-survey663192
Datos para los científicos españoles realizando su actividad en el exterior (CIEX)
Indique el tipo de organización donde realiza su labor investigadora principal.
Opción	Cuenta	Porcentaje
Universidad pública (1)	80	59,26%
Universidad privada (2)	12	8,89%
Organismo público de investigación (3)	31	22,96%
Otros centros de I+D de las Administraciones Públicas (4)	4	2,96%
Centro tecnológico de propiedad y gestión pública (5)	0	0,00%
Centro tecnológico de propiedad y gestión privada (6)	3	2,22%
Entidad pública sin ánimo de lucro (7)	1	0,74%
Entidad privada sin ánimo de lucro (8)	1	0,74%
Gran empresa (igual o superior a 250 empleados) (9)	1	0,74%
Mediana empresa (menos de 250 empleados) (10)	1	0,74%
Pequeña empresa (menos de 50 empleados) (11)	1	0,74%
Microempresa (menos de 10 empleados) (12)	0	0,00%
Señale el área de conocimiento objeto de esta labor investigadora.
Opción	Cuenta	Porcentaje
Ciencias Sociales, Jurídicas, Artes y Humanidades (1)	19	14,07%
Ciencias (2)	65	48,15%
Ciencias de la Salud (3)	44	32,59%
Ingeniería y Arquitectura (4)	7	5,19%
Indique el país en el cual usted está investigando.
Opción	Cuenta	Porcentaje
Afghanistan (AF)	0	0,00%
Albania (AL)	0	0,00%
Algeria (DZ)	0	0,00%
American Samoa (AS)	0	0,00%
Andorra (AD)	0	0,00%
Angola (AO)	0	0,00%
Anguilla (AI)	0	0,00%
Antarctica (AQ)	0	0,00%
Antigua and Barbuda (AG)	0	0,00%
Argentina (AR)	1	0,74%
Armenia (AM)	0	0,00%
Aruba (AW)	0	0,00%
Australia (AU)	0	0,00%
Austria (AT)	0	0,00%
Azerbaijan (AZ)	0	0,00%
Bahamas (BS)	0	0,00%
Bahrain (BH)	0	0,00%
Bangladesh (BD)	0	0,00%
Barbados (BB)	0	0,00%
Belarus (BY)	0	0,00%
Belgium (BE)	2	1,48%
Belize (BZ)	0	0,00%
Benin (BJ)	0	0,00%
Bermuda (BM)	0	0,00%
Bhutan (BT)	0	0,00%
Bolivia (BO)	0	0,00%
Bosnia and Herzegovina (BA)	0	0,00%
Botswana (BW)	0	0,00%
Bouvet Island (BV)	0	0,00%
Brazil (BR)	0	0,00%
British Indian Ocean Territory (IO)	0	0,00%
Brunei Darussalam (BN)	0	0,00%
Bulgaria (BG)	0	0,00%
Burkina Faso (BF)	0	0,00%
Burundi (BI)	0	0,00%
Cambodia (KH)	0	0,00%
Cameroon (CM)	0	0,00%
Canada (CA)	0	0,00%
Cape Verde (CV)	0	0,00%
Cayman Islands (KY)	0	0,00%
Central African Republic (CF)	0	0,00%
Chad (TD)	0	0,00%
Chile (CL)	1	0,74%
China (CN)	1	0,74%
Christmas Island (CX)	0	0,00%
Cocos (Keeling) Islands (CC)	0	0,00%
Colombia (CO)	0	0,00%
Comoros (KM)	0	0,00%
Congo (Brazzaville) (CG)	0	0,00%
Congo (Kinshasa) (CD)	0	0,00%
Cook Islands (CK)	0	0,00%
Costa Rica (CR)	0	0,00%
C?te d'Ivoire (CI)	0	0,00%
Croatia (HR)	0	0,00%
Cuba (CU)	0	0,00%
Cyprus (CY)	0	0,00%
Czech Republic (CZ)	2	1,48%
Denmark (DK)	0	0,00%
Djibouti (DJ)	0	0,00%
Dominica (DM)	0	0,00%
Dominican Republic (DO)	1	0,74%
Ecuador (EC)	1	0,74%
Egypt (EG)	0	0,00%
El Salvador (SV)	0	0,00%
Equatorial Guinea (GQ)	0	0,00%
Eritrea (ER)	0	0,00%
Estonia (EE)	0	0,00%
Ethiopia (ET)	0	0,00%
Falkland Islands (FK)	0	0,00%
Faroe Islands (FO)	0	0,00%
Fiji (FJ)	0	0,00%
Finland (FI)	0	0,00%
France (FR)	9	6,67%
French Guiana (GF)	0	0,00%
French Polynesia (PF)	0	0,00%
French Southern Territories (TF)	0	0,00%
Gabon (GA)	0	0,00%
Gambia (GM)	0	0,00%
Georgia (GE)	0	0,00%
Germany (DE)	4	2,96%
Ghana (GH)	0	0,00%
Gibraltar (GI)	0	0,00%
Greece (GR)	0	0,00%
Greenland (GL)	0	0,00%
Grenada (GD)	0	0,00%
Guadeloupe (GP)	0	0,00%
Guam (GU)	0	0,00%
Guatemala (GT)	0	0,00%
Guinea (GN)	0	0,00%
Guinea-Bissau (GW)	0	0,00%
Guyana (GY)	0	0,00%
Haiti (HT)	0	0,00%
Heard and McDonald Islands (HM)	0	0,00%
Honduras (HN)	0	0,00%
Hong Kong (HK)	0	0,00%
Hungary (HU)	0	0,00%
Iceland (IS)	0	0,00%
India (IN)	0	0,00%
Indonesia (ID)	0	0,00%
Iran (IR)	0	0,00%
Iraq (IQ)	0	0,00%
Ireland (IE)	18	13,33%
Israel (IL)	0	0,00%
Italy (IT)	28	20,74%
Jamaica (JM)	0	0,00%
Japan (JP)	3	2,22%
Jordan (JO)	0	0,00%
Kazakhstan (KZ)	0	0,00%
Kenya (KE)	0	0,00%
Kiribati (KI)	0	0,00%
Kuwait (KW)	0	0,00%
Kyrgyzstan (KG)	0	0,00%
Laos (LA)	0	0,00%
Latvia (LV)	0	0,00%
Lebanon (LB)	0	0,00%
Lesotho (LS)	0	0,00%
Liberia (LR)	0	0,00%
Libya (LY)	0	0,00%
Liechtenstein (LI)	0	0,00%
Lithuania (LT)	0	0,00%
Luxembourg (LU)	0	0,00%
Macau (MO)	0	0,00%
Macedonia (MK)	0	0,00%
Madagascar (MG)	0	0,00%
Malawi (MW)	0	0,00%
Malaysia (MY)	0	0,00%
Maldives (MV)	0	0,00%
Mali (ML)	0	0,00%
Malta (MT)	0	0,00%
Marshall Islands (MH)	0	0,00%
Martinique (MQ)	0	0,00%
Mauritania (MR)	0	0,00%
Mauritius (MU)	0	0,00%
Mayotte (YT)	0	0,00%
Mexico (MX)	12	8,89%
Micronesia (FM)	0	0,00%
Moldova (MD)	0	0,00%
Monaco (MC)	0	0,00%
Mongolia (MN)	0	0,00%
Montserrat (MS)	0	0,00%
Morocco (MA)	0	0,00%
Mozambique (MZ)	0	0,00%
Myanmar (MM)	0	0,00%
Namibia (NA)	0	0,00%
Nauru (NR)	0	0,00%
Nepal (NP)	0	0,00%
Netherlands (NL)	1	0,74%
Netherlands Antilles (AN)	0	0,00%
New Caledonia (NC)	0	0,00%
New Zealand (NZ)	0	0,00%
Nicaragua (NI)	0	0,00%
Niger (NE)	0	0,00%
Nigeria (NG)	0	0,00%
Niue (NU)	0	0,00%
Norfolk Island (NF)	0	0,00%
North Korea (KP)	0	0,00%
Northern Mariana Islands (MP)	0	0,00%
Norway (NO)	1	0,74%
Oman (OM)	0	0,00%
Pakistan (PK)	0	0,00%
Palau (PW)	0	0,00%
Palestine (PS)	0	0,00%
Panama (PA)	0	0,00%
Papua New Guinea (PG)	0	0,00%
Paraguay (PY)	0	0,00%
Peru (PE)	0	0,00%
Philippines (PH)	0	0,00%
Pitcairn (PN)	0	0,00%
Poland (PL)	0	0,00%
Portugal (PT)	1	0,74%
Puerto Rico (PR)	0	0,00%
Qatar (QA)	0	0,00%
Reunion (RE)	0	0,00%
Romania (RO)	0	0,00%
Russian Federation (RU)	0	0,00%
Rwanda (RW)	0	0,00%
Saint Helena (SH)	0	0,00%
Saint Kitts and Nevis (KN)	0	0,00%
Saint Lucia (LC)	0	0,00%
Saint Pierre and Miquelon (PM)	0	0,00%
Saint Vincent and the Grenadines (VC)	0	0,00%
Samoa (WS)	0	0,00%
San Marino (SM)	0	0,00%
Sao Tome and Principe (ST)	0	0,00%
Saudi Arabia (SA)	0	0,00%
Senegal (SN)	0	0,00%
Seychelles (SC)	0	0,00%
Sierra Leone (SL)	0	0,00%
Singapore (SG)	0	0,00%
Slovakia (SK)	0	0,00%
Slovenia (SI)	0	0,00%
Solomon Islands (SB)	0	0,00%
Somalia (SO)	0	0,00%
South Africa (ZA)	0	0,00%
South Georgia and South Sandwich Islands (GS)	0	0,00%
South Korea (KR)	0	0,00%
Sri Lanka (LK)	0	0,00%
Sudan (SD)	0	0,00%
Suriname (SR)	0	0,00%
Svalbard and Jan Mayen Islands (SJ)	0	0,00%
Swaziland (SZ)	0	0,00%
Sweden (SE)	5	3,70%
Switzerland (CH)	1	0,74%
Syrian Arab Republic (SY)	0	0,00%
Taiwan (TW)	0	0,00%
Tajikistan (TJ)	0	0,00%
Tanzania (TZ)	0	0,00%
Thailand (TH)	0	0,00%
Timor-Leste (TL)	0	0,00%
Togo (TG)	0	0,00%
Tokelau (TK)	0	0,00%
Tonga (TO)	0	0,00%
Trinidad and Tobago (TT)	0	0,00%
Tunisia (TN)	0	0,00%
Turkey (TR)	0	0,00%
Turkmenistan (TM)	0	0,00%
Turks and Caicos Islands (TC)	0	0,00%
Tuvalu (TV)	0	0,00%
Uganda (UG)	0	0,00%
Ukraine (UA)	0	0,00%
United Arab Emirates (AE)	0	0,00%
United Kingdom (GB)	25	18,52%
United States Minor Outlying Islands (UM)	0	0,00%
United States of America (US)	17	12,59%
Uruguay (UY)	0	0,00%
Uzbekistan (UZ)	0	0,00%
Vanuatu (VU)	0	0,00%
Vatican City (VA)	0	0,00%
Venezuela (VE)	1	0,74%
Viet Nam (VN)	0	0,00%
Virgin Islands - British (VG)	0	0,00%
Virgin Islands - U.S. (VI)	0	0,00%
Wallis and Futuna Islands (WF)	0	0,00%
Western Sahara (EH)	0	0,00%
Yemen (YE)	0	0,00%
Yugoslavia (YU)	0	0,00%
Identifique el grupo al que pertenece dentro del colectivo investigador:
Opción	Cuenta	Porcentaje
Investigador predoctoral del sector público (1)	27	20,00%
Investigador postdoctoral del sector público (2)	45	33,33%
Investigador contratado doctor o científico de plantilla del sector público (3)	26	19,26%
Investigador titular (senior lecturer, reader, professor, team leader) en el sector público (4)	20	14,81%
Investigador predoctoral del sector privado (5)	1	0,74%
Investigador postdoctoral del sector privado (6)	5	3,70%
Investigador Jefe de Equipo en el sector privado (7)	2	1,48%
Investigador independiente (8)	5	3,70%
Otros (9)	4	2,96%
Sexo:
Opción	Cuenta	Porcentaje
Femenino (F)	75	55,56%
Masculino (M)	60	44,44%
¿Es posible que Usted regrese en el futuro para efectuar ciencia en España?
Opción	Cuenta	Porcentaje
Si (A1)	3	2,22%
Depende de las oportunidades laborales (A2)	99	73,33%
Quizás a tiempo parcial o al final de mi carrera (A3)	9	6,67%
No (A4)	24	17,78%
De acuerdo con estas definiciones, ¿Usted ha realizado algunas de las siguientes actividades?. Seleccione solo aquella respuesta con la que se sienta más identificado.
Opción	Cuenta	Porcentaje
Emprendimiento en los últimos 3 años y medio (A1)	13	9,63%
Intraemprendimiento en los últimos 3 años (A2)	31	22,96%
Ninguna actividad de las anteriores (A3)	91	67,41%
¿En qué fase se encuentra su emprendimiento?
Opción	Cuenta	Porcentaje
Emprendimiento potencial.- Es el correspondiente a una persona con la intención de poner en mar­cha una nueva empresa en los próximos 3 años. (A1)	7	5,19%
Emprendimiento naciente.- Es el correspondiente a una persona que está poniendo en marcha una empresa en la que se ha invertido tiempo y esfuerzo para su creación, pero que no ha paga­do salarios por más de tres meses. (A2)	5	3,70%
Emprendimiento nuevo.- Es el correspondiente a una persona que posee un negocio que ha pagado salarios por más de 3 meses y no más de 42 meses, y que, por lo tanto, no se ha consolidado. (A3)	0	0,00%
Empresa consolidada.- Es el correspondiente a una per­sona que posee un negocio que ya se ha afianzado en el mercado tras haber pagado salarios por más de 42 meses. (A4)	0	0,00%
Abandono: traspaso y cierre: El emprendimiento ha sido traspasado a otras personas o cerrado de manera definitiva en los últimos 12 meses. (A5)	1	0,74%
No mostrada	122	90,37%
Indique en qué medida la experiencia adquirida en su movilidad científica en el exterior ha sido efectiva para su emprendimiento en los siguientes aspectos: [Reconocimiento de oportunidades de negocio para su emprendimiento (Nada efectiva = 0; Extremadamente efectiva =10)]
Opción	Cuenta	Porcentaje
1 (1)	0	0,00%
2 (2)	2	1,48%
3 (3)	1	0,74%
4 (4)	1	0,74%
5 (5)	1	0,74%
6 (6)	1	0,74%
7 (7)	2	1,48%
8 (8)	3	2,22%
9 (9)	0	0,00%
10 (10)	2	1,48%
No mostrada	122	90,37%
Indique en qué medida la experiencia adquirida en su movilidad científica en el exterior ha sido efectiva para su emprendimiento en los siguientes aspectos: [Adquisición de conocimientos básicos de emprendimiento para su/s proyecto/s como por ejemplo solicitud de financiación, elaboración de un plan de negocios, comercialización, recursos humanos u organización (Nada efectiva = 0; Extremadamente …
Opción	Cuenta	Porcentaje
1 (1)	0	0,00%
2 (2)	1	0,74%
3 (3)	0	0,00%
4 (4)	1	0,74%
5 (5)	0	0,00%
6 (6)	2	1,48%
7 (7)	5	3,70%
8 (8)	1	0,74%
9 (9)	1	0,74%
10 (10)	2	1,48%
No mostrada	122	90,37%
Indique en qué medida la experiencia adquirida en su movilidad científica en el exterior ha sido efectiva para su emprendimiento en los siguientes aspectos: [Acceso a redes de elevada cultura emprendedora para apoyar el/los proyecto/s (Nada efectiva = 0; Extremadamente efectiva = 10)]
Opción	Cuenta	Porcentaje
1 (1)	0	0,00%
2 (2)	1	0,74%
3 (3)	0	0,00%
4 (4)	2	1,48%
5 (5)	2	1,48%
6 (6)	1	0,74%
7 (7)	1	0,74%
8 (8)	2	1,48%
9 (9)	0	0,00%
10 (10)	4	2,96%
No mostrada	122	90,37%
Indique en qué medida la experiencia adquirida en su movilidad científica en el exterior ha sido efectiva para su emprendimiento en los siguientes aspectos: [Acceso a recursos financieros para apoyar el/los proyecto/s (Nada efectiva = 0; Extremadamente efectiva = 10)]
Opción	Cuenta	Porcentaje
1 (1)	0	0,00%
2 (2)	3	2,22%
3 (3)	0	0,00%
4 (4)	0	0,00%
5 (5)	2	1,48%
6 (6)	3	2,22%
7 (7)	3	2,22%
8 (8)	1	0,74%
9 (9)	0	0,00%
10 (10)	1	0,74%
No mostrada	122	90,37%
Indique en qué medida la experiencia adquirida en su movilidad científica en el exterior ha sido efectiva para su emprendimiento en los siguientes aspectos: [Desarrollo de competencias emprendedoras para su/s proyecto/s como por ejemplo liderazgo, resolución de problemas, organización, planificación u toma de decisiones (Nada efectiva = 0; Extremadamente efectiva = 10)]
Opción	Cuenta	Porcentaje
1 (1)	0	0,00%
2 (2)	2	1,48%
3 (3)	0	0,00%
4 (4)	0	0,00%
5 (5)	0	0,00%
6 (6)	2	1,48%
7 (7)	3	2,22%
8 (8)	4	2,96%
9 (9)	1	0,74%
10 (10)	1	0,74%
No mostrada	122	90,37%
Indique en qué medida la experiencia adquirida en su movilidad científica en el exterior ha sido efectiva para su emprendimiento en los siguientes aspectos: [Influencia recibida por parte de emprendedores/intraemprendedores académicos (Nada efectiva = 0; Extremadamente efectiva =10)]
Opción	Cuenta	Porcentaje
1 (1)	0	0,00%
2 (2)	2	1,48%
3 (3)	0	0,00%
4 (4)	1	0,74%
5 (5)	1	0,74%
6 (6)	2	1,48%
7 (7)	1	0,74%
8 (8)	3	2,22%
9 (9)	1	0,74%
10 (10)	2	1,48%
No mostrada	122	90,37%
Indique en qué medida la experiencia adquirida en su movilidad científica en el exterior ha sido efectiva para su intraemprendimiento en los siguientes aspectos: [Reconocimiento de oportunidades de negocio para su emprendimiento (Nada efectiva = 0; Extremadamente efectiva = 10)]
Opción	Cuenta	Porcentaje
1 (1)	2	1,48%
2 (2)	1	0,74%
3 (3)	2	1,48%
4 (4)	0	0,00%
5 (5)	2	1,48%
6 (6)	4	2,96%
7 (7)	9	6,67%
8 (8)	6	4,44%
9 (9)	2	1,48%
10 (10)	3	2,22%
No mostrada	104	77,04%
Indique en qué medida la experiencia adquirida en su movilidad científica en el exterior ha sido efectiva para su intraemprendimiento en los siguientes aspectos: [Adquisición de conocimientos básicos de emprendimiento para su/s proyecto/s como por ejemplo solicitud de financiación, elaboración de un plan de negocios, comercialización, recursos humanos u organización (Nada efectiva = 0; Extremadam…
Opción	Cuenta	Porcentaje
1 (1)	0	0,00%
2 (2)	2	1,48%
3 (3)	1	0,74%
4 (4)	0	0,00%
5 (5)	3	2,22%
6 (6)	2	1,48%
7 (7)	8	5,93%
8 (8)	5	3,70%
9 (9)	6	4,44%
10 (10)	4	2,96%
No mostrada	104	77,04%
Indique en qué medida la experiencia adquirida en su movilidad científica en el exterior ha sido efectiva para su intraemprendimiento en los siguientes aspectos: [Acceso a redes de elevada cultura emprendedora para apoyar el/los proyecto/s (Nada efectiva = 0; Extremadamente efectiva = 10)]
Opción	Cuenta	Porcentaje
1 (1)	3	2,22%
2 (2)	2	1,48%
3 (3)	1	0,74%
4 (4)	1	0,74%
5 (5)	3	2,22%
6 (6)	3	2,22%
7 (7)	5	3,70%
8 (8)	5	3,70%
9 (9)	3	2,22%
10 (10)	5	3,70%
No mostrada	104	77,04%
Indique en qué medida la experiencia adquirida en su movilidad científica en el exterior ha sido efectiva para su intraemprendimiento en los siguientes aspectos: [Acceso a recursos financieros para apoyar el/los proyecto/s (Nada efectiva = 0; Extremadamente efectiva = 10)]
Opción	Cuenta	Porcentaje
1 (1)	1	0,74%
2 (2)	0	0,00%
3 (3)	3	2,22%
4 (4)	4	2,96%
5 (5)	4	2,96%
6 (6)	3	2,22%
7 (7)	3	2,22%
8 (8)	6	4,44%
9 (9)	3	2,22%
10 (10)	4	2,96%
No mostrada	104	77,04%
Indique en qué medida la experiencia adquirida en su movilidad científica en el exterior ha sido efectiva para su intraemprendimiento en los siguientes aspectos: [Desarrollo de competencias emprendedoras para su/s proyecto/s como por ejemplo liderazgo, resolución de problemas, organización, planificación u toma de decisiones (Nada efectiva = 0; Extremadamente efectiva = 10)]
Opción	Cuenta	Porcentaje
1 (1)	0	0,00%
2 (2)	2	1,48%
3 (3)	0	0,00%
4 (4)	1	0,74%
5 (5)	1	0,74%
6 (6)	4	2,96%
7 (7)	5	3,70%
8 (8)	10	7,41%
9 (9)	5	3,70%
10 (10)	3	2,22%
No mostrada	104	77,04%
Indique en qué medida la experiencia adquirida en su movilidad científica en el exterior ha sido efectiva para su intraemprendimiento en los siguientes aspectos: [Influencia recibida por parte de emprendedores/intraemprendedores académicos (Nada efectiva = 0; Extremadamente efectiva = 10)]
Opción	Cuenta	Porcentaje
1 (1)	1	0,74%
2 (2)	0	0,00%
3 (3)	2	1,48%
4 (4)	3	2,22%
5 (5)	6	4,44%
6 (6)	1	0,74%
7 (7)	0	0,00%
8 (8)	7	5,19%
9 (9)	8	5,93%
10 (10)	3	2,22%
No mostrada	104	77,04%
