# Supplementary material for: Entrepreneurship, intrapreneurship and scientific mobility: The Spanish case
Source: PLoS One. 2018 Sep 5;13(9):e0201893. doi: 10.1371/journal.pone.0201893 (PMC6124723; doi:10.1371/journal.pone.0201893)
Supplement: S3 File — (ODS) [file pone.0201893.s006.ods]

## Sheet: results-survey663192
Datos para los jóvenes investigadores en España (JIES).
Indique el tipo de organización donde realiza su labor investigadora principal.
Opción	Cuenta	Porcentaje
Universidad pública (1)	81	45,76%
Universidad privada (2)	4	2,26%
Organismo público de investigación (3)	45	25,42%
Otros centros de I+D de las Administraciones Públicas (4)	11	6,21%
Centro tecnológico de propiedad y gestión pública (5)	2	1,13%
Centro tecnológico de propiedad y gestión privada (6)	7	3,95%
Entidad pública sin ánimo de lucro (7)	3	1,69%
Entidad privada sin ánimo de lucro (8)	4	2,26%
Gran empresa (igual o superior a 250 empleados) (9)	6	3,39%
Mediana empresa (menos de 250 empleados) (10)	4	2,26%
Pequeña empresa (menos de 50 empleados) (11)	6	3,39%
Microempresa (menos de 10 empleados) (12)	4	2,26%
Señale el área de conocimiento objeto de esta labor investigadora.
Opción	Cuenta	Porcentaje
Ciencias Sociales, Jurídicas, Artes y Humanidades (1)	19	10,73%
Ciencias (2)	71	40,11%
Ciencias de la Salud (3)	60	33,90%
Ingeniería y Arquitectura (4)	27	15,25%
Seleccione Comunidad o Ciudad Autónoma en caso de haber elegido España en la pregunta anterior.
Opción	Cuenta	Porcentaje
Andalucía (1)	18	10,17%
Aragón (2)	2	1,13%
Principado de Asturias (3)	6	3,39%
Islas Baleares / Illes Balears (4)	0	0,00%
País Vasco / Euskadi (5)	6	3,39%
Canarias (6)	1	0,56%
Cantabria (7)	2	1,13%
Castilla-La Mancha (8)	2	1,13%
Castilla y León (9)	14	7,91%
Cataluña / Catalunya (10)	15	8,47%
Extremadura (11)	2	1,13%
Galicia / Galiza (12)	2	1,13%
Comunidad de Madrid (13)	91	51,41%
Región de Murcia (14)	3	1,69%
Navarra (15)	2	1,13%
La Rioja (16)	1	0,56%
Comunidad Valenciana / Comunitat Valenciana (17)	10	5,65%
Ceuta (18)	0	0,00%
Melilla (19)	0	0,00%
Identifique el grupo al que pertenece dentro del colectivo investigador:
Opción	Cuenta	Porcentaje
Investigador predoctoral del sector público (1)	77	43,50%
Investigador postdoctoral del sector público (2)	31	17,51%
Investigador contratado doctor o científico de plantilla del sector público (3)	16	9,04%
Investigador titular (senior lecturer, reader, professor, team leader) en el sector público (4)	1	0,56%
Investigador predoctoral del sector privado (5)	6	3,39%
Investigador postdoctoral del sector privado (6)	12	6,78%
Investigador Jefe de Equipo en el sector privado (7)	4	2,26%
Investigador independiente (8)	5	2,82%
Otros (9)	25	14,12%
Sexo:
Opción	Cuenta	Porcentaje
Femenino (F)	115	64,97%
Masculino (M)	62	35,03%
¿Es posible que Usted se marche al exterior para continuar efectuando ciencia?
Opción	Cuenta	Porcentaje
Si (A1)	62	35,03%
Depende de las oportunidades laborales (A2)	74	41,81%
Quizás a tiempo parcial o al final de mi carrera (A3)	15	8,47%
No (A4)	26	14,69%
De acuerdo con estas definiciones, ¿Usted ha realizado algunas de las siguientes actividades?. Seleccione solo aquella respuesta con la que se sienta más identificado.
Opción	Cuenta	Porcentaje
Emprendimiento en los últimos 3 años y medio (A1)	10	5,65%
Intraemprendimiento en los últimos 3 años (A2)	25	14,12%
Ninguna actividad de las anteriores (A3)	142	80,23%
¿En qué fase se encuentra su emprendimiento?
Opción	Cuenta	Porcentaje
Emprendimiento potencial.- Es el correspondiente a una persona con la intención de poner en mar­cha una nueva empresa en los próximos 3 años. (A1)	4	2,26%
Emprendimiento naciente.- Es el correspondiente a una persona que está poniendo en marcha una empresa en la que se ha invertido tiempo y esfuerzo para su creación, pero que no ha paga­do salarios por más de tres meses. (A2)	1	0,56%
Emprendimiento nuevo.- Es el correspondiente a una persona que posee un negocio que ha pagado salarios por más de 3 meses y no más de 42 meses, y que, por lo tanto, no se ha consolidado. (A3)	1	0,56%
Empresa consolidada.- Es el correspondiente a una per­sona que posee un negocio que ya se ha afianzado en el mercado tras haber pagado salarios por más de 42 meses. (A4)	0	0,00%
Abandono: traspaso y cierre: El emprendimiento ha sido traspasado a otras personas o cerrado de manera definitiva en los últimos 12 meses. (A5)	4	2,26%
No mostrada	167	94,35%
Indique en qué medida la experiencia adquirida en su carrera científica ha sido efectiva para su emprendimiento en los siguientes aspectos: [Reconocimiento de oportunidades de negocio para su emprendimiento (Nada efectiva = 10; Extremadamente efectiva = 0)]
Opción	Cuenta	Porcentaje
1 (1)	1	0,56%
2 (2)	1	0,56%
3 (3)	0	0,00%
4 (4)	3	1,69%
5 (5)	1	0,56%
6 (6)	1	0,56%
7 (7)	1	0,56%
8 (8)	0	0,00%
9 (9)	1	0,56%
10 (10)	1	0,56%
No mostrada	167	94,35%
Indique en qué medida la experiencia adquirida en su carrera científica ha sido efectiva para su emprendimiento en los siguientes aspectos: [Adquisición de conocimientos básicos de emprendimiento para su/s proyecto/s como por ejemplo solicitud de financiación, elaboración de un plan de negocios, comercialización, recursos humanos u organización (Nada efectiva = 0; Extremadamente efectiva =10)]
Opción	Cuenta	Porcentaje
1 (1)	2	1,13%
2 (2)	0	0,00%
3 (3)	0	0,00%
4 (4)	1	0,56%
5 (5)	1	0,56%
6 (6)	2	1,13%
7 (7)	0	0,00%
8 (8)	0	0,00%
9 (9)	3	1,69%
10 (10)	1	0,56%
No mostrada	167	94,35%
Indique en qué medida la experiencia adquirida en su carrera científica ha sido efectiva para su emprendimiento en los siguientes aspectos: [Acceso a redes de elevada cultura emprendedora para apoyar el/los proyecto/s (Nada efectiva = 0; Extremadamente efectiva = 10)]
Opción	Cuenta	Porcentaje
1 (1)	1	0,56%
2 (2)	1	0,56%
3 (3)	0	0,00%
4 (4)	0	0,00%
5 (5)	1	0,56%
6 (6)	0	0,00%
7 (7)	0	0,00%
8 (8)	3	1,69%
9 (9)	1	0,56%
10 (10)	3	1,69%
No mostrada	167	94,35%
Indique en qué medida la experiencia adquirida en su carrera científica ha sido efectiva para su emprendimiento en los siguientes aspectos: [Acceso a recursos financieros para apoyar el/los proyecto/s (Nada efectiva = 0; Extremadamente efectiva =10)]
Opción	Cuenta	Porcentaje
1 (1)	3	1,69%
2 (2)	0	0,00%
3 (3)	1	0,56%
4 (4)	0	0,00%
5 (5)	2	1,13%
6 (6)	0	0,00%
7 (7)	0	0,00%
8 (8)	2	1,13%
9 (9)	2	1,13%
10 (10)	0	0,00%
No mostrada	167	94,35%
Indique en qué medida la experiencia adquirida en su carrera científica ha sido efectiva para su emprendimiento en los siguientes aspectos: [Desarrollo de competencias emprendedoras para su/s proyecto/s como por ejemplo liderazgo, resolución de problemas, organización, planificación u toma de decisiones (Nada efectiva = 0; Extremadamente efectiva = 10)]
Opción	Cuenta	Porcentaje
1 (1)	1	0,56%
2 (2)	1	0,56%
3 (3)	1	0,56%
4 (4)	0	0,00%
5 (5)	2	1,13%
6 (6)	0	0,00%
7 (7)	1	0,56%
8 (8)	1	0,56%
9 (9)	1	0,56%
10 (10)	2	1,13%
No mostrada	167	94,35%
Indique en qué medida la experiencia adquirida en su carrera científica ha sido efectiva para su emprendimiento en los siguientes aspectos: [Influencia recibida por parte de emprendedores/intraemprendedores académicos (Nada efectiva = 0; Extremadamente efectiva = 10)]
Opción	Cuenta	Porcentaje
1 (1)	2	1,13%
2 (2)	1	0,56%
3 (3)	1	0,56%
4 (4)	0	0,00%
5 (5)	2	1,13%
6 (6)	1	0,56%
7 (7)	1	0,56%
8 (8)	0	0,00%
9 (9)	0	0,00%
10 (10)	2	1,13%
No mostrada	167	94,35%
Indique en qué medida la experiencia adquirida en su carrera científica ha sido efectiva para su emprendimiento en los siguientes aspectos: [Reconocimiento de oportunidades de negocio para su intraemprendimiento (Nada efectiva = 0; Extremadamente efectiva = 10)]
Opción	Cuenta	Porcentaje
1 (1)	2	1,13%
2 (2)	0	0,00%
3 (3)	0	0,00%
4 (4)	0	0,00%
5 (5)	9	5,08%
6 (6)	2	1,13%
7 (7)	5	2,82%
8 (8)	3	1,69%
9 (9)	2	1,13%
10 (10)	2	1,13%
No mostrada	152	85,88%
Indique en qué medida la experiencia adquirida en su carrera científica ha sido efectiva para su intraemprendimiento en los siguientes aspectos: [Adquisición de conocimientos básicos de emprendimiento para su/s proyecto/s como por ejemplo solicitud de financiación, elaboración de un plan de negocios, comercialización, recursos humanos u organización (Nada efectiva = 0; Extremadamente efectiva = 1…
Opción	Cuenta	Porcentaje
1 (1)	2	1,13%
2 (2)	0	0,00%
3 (3)	1	0,56%
4 (4)	1	0,56%
5 (5)	5	2,82%
6 (6)	3	1,69%
7 (7)	5	2,82%
8 (8)	5	2,82%
9 (9)	2	1,13%
10 (10)	1	0,56%
No mostrada	152	85,88%
Indique en qué medida la experiencia adquirida en su carrera científica ha sido efectiva para su intraemprendimiento en los siguientes aspectos: [Acceso a redes de elevada cultura emprendedora para apoyar el/los proyecto/s (Nada efectiva = 0; Extremadamente efectiva = 10)]
Opción	Cuenta	Porcentaje
1 (1)	3	1,69%
2 (2)	1	0,56%
3 (3)	0	0,00%
4 (4)	2	1,13%
5 (5)	5	2,82%
6 (6)	3	1,69%
7 (7)	5	2,82%
8 (8)	4	2,26%
9 (9)	2	1,13%
10 (10)	0	0,00%
No mostrada	152	85,88%
Indique en qué medida la experiencia adquirida en su carrera científica ha sido efectiva para su intraemprendimiento en los siguientes aspectos: [Acceso a recursos financieros para apoyar el/los proyecto/s (Nada efectiva = 0; Extremadamente efectiva = 10)]
Opción	Cuenta	Porcentaje
1 (1)	4	2,26%
2 (2)	2	1,13%
3 (3)	1	0,56%
4 (4)	2	1,13%
5 (5)	5	2,82%
6 (6)	5	2,82%
7 (7)	2	1,13%
8 (8)	2	1,13%
9 (9)	1	0,56%
10 (10)	1	0,56%
No mostrada	152	85,88%
Indique en qué medida la experiencia adquirida en su carrera científica ha sido efectiva para su intraemprendimiento en los siguientes aspectos: [Desarrollo de competencias emprendedoras para su/s proyecto/s como por ejemplo liderazgo, resolución de problemas, organización, planificación u toma de decisiones (Nada efectiva = 0; Extremadamente efectiva = 10)]
Opción	Cuenta	Porcentaje
1 (1)	2	1,13%
2 (2)	0	0,00%
3 (3)	0	0,00%
4 (4)	1	0,56%
5 (5)	1	0,56%
6 (6)	2	1,13%
7 (7)	2	1,13%
8 (8)	7	3,95%
9 (9)	6	3,39%
10 (10)	4	2,26%
No mostrada	152	85,88%
Indique en qué medida la experiencia adquirida en su carrera científica ha sido efectiva para su intraemprendimiento en los siguientes aspectos: [Influencia recibida por parte de emprendedores/intraemprendedores académicos (Nada efectiva = 0; Extremadamente efectiva = 10)]
Opción	Cuenta	Porcentaje
1 (1)	5	2,82%
2 (2)	0	0,00%
3 (3)	0	0,00%
4 (4)	3	1,69%
5 (5)	4	2,26%
6 (6)	3	1,69%
7 (7)	3	1,69%
8 (8)	7	3,95%
9 (9)	0	0,00%
10 (10)	0	0,00%
No mostrada	152	85,88%
